# Supplementary material for: Assessment of causal associations between uric acid and 25-hydroxyvitamin D levels
Source: Front Endocrinol (Lausanne). 2022 Dec 13;13:1024675. doi: 10.3389/fendo.2022.1024675 (PMC9792848; doi:10.3389/fendo.2022.1024675)
Supplement: Supplementary file 4 [file DataSheet_2.xlsx]

## Sheet: Table 1
STROBE-MR checklist of recommended items to address in reports of Mendelian randomization studies1
Item No.		Section		Checklist item	Page No.	Relevant text from manuscript
1		TITLE and		Indicate Mendelian randomization (MR) as the study’s design in the title and/or the	1, 2	Title of manuscript: Title: Assessment of causal associations between uric acid and 25-hydroxyvitamin D levels. Background: Previous observational studies have revealed the association between serum uric acid and 25-hydroxyvitamin D. However, the causality and the direction of the associations remain unknown. Thus, we performed a two-sample bidirectional Mendelian randomization (MR) analysis to i…
		ABSTRACT		abstract if that is a main purpose of the study
		INTRODUCTION
2		Background		Explain the scientific background and rationale for the reported study. What is the exposure? Is a potential causal relationship between exposure and outcome plausible? Justify why MR is a helpful method to address the study question	3	In the past decades, serum uric acid (SUA) levels had increased significantly due to the changes of dietary patterns and improvement of living conditions, such as increased consumption of fructose-containing foods, seafood and organ meat. An epidemiological study from U.S. suggested that the overall prevalence of hyperuricemia increased from 18.2% to 21.4%, and the prevalence of gout increased fr…
3		Objectives		State specific objectives clearly, including pre-specified causal hypotheses (if any). State that MR is a method that, under specific assumptions, intends to estimate causal effects	3	The above controversial results suggested that confounding and reverse causation can create spurious associations in observational studies. There is no previous study to explore the causal relationship between SUA and 25(OH)D. The limitations of previous observational studies can be effectively addressed by using Mendelian randomization (MR) analysis. We conducted this study using summary results…
		METHODS
4		Study design and data sources		Present key elements of the study design early in the article. Consider including a table listing sources of data for all phases of the study. For each data source contributing to the analysis, describe the following:	3,4,5	Figure 1 presents the schematic of the our two-sample bidirectional MR analysis. We firstly analyzed the effect of SUA levels on 25(OH)D concentrations, and then followed the analysis of serum 25(OH)D concentrations affect SUA levels.
a) Setting: Describe the study design and the underlying population, if possible. Describe the setting, locations, and relevant dates, including periods of recruitment, exposure, follow-up, and data collection, when available.			a)	Setting: Describe the study design and the underlying population, if possible. Describe the setting, locations, and relevant dates, including periods of recruitment, exposure, follow-up, and data collection, when available.	4,5	Three MR methods were used in two sets of two-sample MR analyses: (1) Inverse variance weighted (IVW) method assumes that all SNPs are valid instruments, which was a standard MR method for summary data and used as the primary analysis. (2) Weighted median method, it provides valid estimates when less than 50% of the instruments are valid. (3) MR-Egger regression, whose slope represents the causal…
b) Participants: Give the eligibility criteria, and the sources and methods of selection of participants. Report the sample size, and whether any power or sample size calculations were carried out prior to the main analysis			b)	Participants: Give the eligibility criteria, and the sources and methods of selection of participants. Report the sample size, and whether any power or sample size calculations were carried out prior to the main analysis	4,5	2.1.1 MR study of the effect of SUA on 25(OH)D Summary data for SUA (expressed as mg/dL) variants were obtained from Global Urate Genetics Consortium (GUGC) GWAS databases (ieu-a-1055) [22, 23]. The GUGC GWAS comprised 110,347 individuals of European ancestry. Genetic variants were analyzed using MR, based on a significant genome-wide correlation with SUA (the inclusion criteria of P value at < 5…
c) Describe measurement, quality control and selection of genetic variants			c)	Describe measurement, quality control and selection of genetic variants	4	Summary data for SUA (expressed as mg/dL) variants were obtained from Global Urate Genetics Consortium (GUGC) GWAS databases (ieu-a-1055) [22, 23]. The GUGC GWAS comprised 110,347 individuals of European ancestry. Genetic variants were analyzed using MR, based on a significant genome-wide correlation with SUA (the inclusion criteria of P value at < 5×10-8). Independent variants were defined by a …
d) For each exposure, outcome, and other relevant variables, describe methods of assessment and diagnostic criteria for diseases			d)	For each exposure, outcome, and other relevant variables, describe methods of assessment and diagnostic criteria for diseases	4,5	2.1.1 MR study of the effect of SUA on 25(OH)D Summary data for SUA (expressed as mg/dL) variants were obtained from Global Urate Genetics Consortium (GUGC) GWAS databases (ieu-a-1055) [22, 23]. The GUGC GWAS comprised 110,347 individuals of European ancestry. Genetic variants were analyzed using MR, based on a significant genome-wide correlation with SUA (the inclusion criteria of P value at < 5…
e) Provide details of ethics committee approval and participant informed consent, if relevant			e)	Provide details of ethics committee approval and participant informed consent, if relevant	5	We used freely accessible summary-level GWAS data in this study. No original data was collected for this manuscript, and thus, no ethical committee approval was required.
5		Assumptions		Explicitly state the three core IV assumptions for the main analysis (relevance, independence and exclusion restriction) as well assumptions for any additional or sensitivity analysis	3,4	To be valid, an MR study needs to fulfill the following three assumptions. First, the genetic instrument of an exposure must be robustly related to the exposure of the trait of interest. Second, the selected genetic variations should not affect the outcome by other pathways that independent of the pathway of the exposure. Last, the genetic variations are not associated with any confounder of SUA …
6		Statistical methods: main analysis		Describe statistical methods and statistics used
			a)	Describe how quantitative variables were handled in the analyses (i.e., scale, units, model)	4	Summary data for SUA (expressed as mg/dL) variants were obtained from Global Urate Genetics Consortium (GUGC) GWAS databases (ieu-a-1055) [22, 23]. Summary data for 25(OH)D (expressed as one standard deviation (SD) increase in 25OHD concentration, SD=21nmol/L) variants were obtained from IEU GWAS databases (ebi-a-GCST90000618) [25, 26], which comprised 496,946 individuals of European ancestry.
			b)	Describe how genetic variants were handled in the analyses and, if applicable, how their weights were selected	4	2.1.1 MR study of the effect of SUA on 25(OH)D Summary data for SUA (expressed as mg/dL) variants were obtained from Global Urate Genetics Consortium (GUGC) GWAS databases (ieu-a-1055) [22, 23]. The GUGC GWAS comprised 110,347 individuals of European ancestry. Genetic variants were analyzed using MR, based on a significant genome-wide correlation with SUA (the inclusion criteria of P value at < 5…
			c)	Describe the MR estimator (e.g. two-stage least squares, Wald ratio) and related statistics. Detail the included covariates and, in case of two-sample MR, whether the same covariate set was used for adjustment in the two samples	4	Three MR methods were used in two sets of two-sample MR analyses: (1) Inverse variance weighted (IVW) method assumes that all SNPs are valid instruments, which was a standard MR method for summary data and used as the primary analysis. (2) Weighted median method, it provides valid estimates when less than 50% of the instruments are valid. (3) MR-Egger regression, whose slope represents the causal…
			d)	Explain how missing data were addressed		Not revelent
			e)	If applicable, indicate how multiple testing was addressed	4	We firstly performed MR analysis with all the selected SNPs from the GWAS summary data as instrumental variables. We then performed MR analysis after excluding the SNPs associated with confounding factors. If potentially influential SNPs were identified in the “leave-one-out” sensitivity analysis, we would perform MR analysis after excluding the potential influential SNPs. At last, if the MR-PRES…
7	Assessment of assumptions			Describe any methods or prior knowledge used to assess the assumptions or justify their validity	4	Genetic variants were analyzed using MR, based on a significant genome-wide correlation with SUA (the inclusion criteria of P value at < 5×10-8). Independent variants were defined by a linkage disequilibrium r2 cut-off of 0.001. SNPs of SUA used to construct the instrumental variable for the MR analysis were summarized in Table S1. Nearly all the SNPs with a F-statistic>10. The proportion of vari…
8	Sensitivity analyses and additional analyses			Describe any sensitivity analyses or additional analyses performed (e.g. comparison of effect estimates from different approaches, independent replication, bias analytic techniques, validation of instruments, simulations)	4,5	Cochran’s Q test was used to estimate heterogeneities between SNPs. A P-value < 0.05 was considered statistically significant for the Cochran’s Q test. We then performed MR Egger regression, whose intercept represents bias due to directional pleiotropy. For MR Egger regression, intercept P < 0.05 indicates SNPs with directional pleiotropy. We also used MR-PRESSO to evaluate the extent of horizont…
9	Software and pre- registration
			a)	Name statistical software and package(s), including version and settings used	5	All statistical analyses were conducted with R 4.0.2 and package “TwosampleMR” and “MR-PRESSO” was used in our study. A two-sided P < 0.05 was considered statistically significant.
			b)	State whether the study protocol and details were pre-registered (as well as when and where)		Not revelent
	RESULTS
10	Descriptive data
			a)	Report the numbers of individuals at each stage of included studies and reasons for exclusion. Consider use of a flow diagram		Table 1 and Figure 1
			b)	Report summary statistics for phenotypic exposure(s), outcome(s), and other relevant variables (e.g. means, SDs, proportions)		Table S1 and Table S2
			c)	If the data sources include meta-analyses of previous studies, provide the assessments of heterogeneity across these studies		Not revelent
			d)	For two-sample MR:		Not revelent
				i. Provide justification of the similarity of the genetic variant-exposure associations between the exposure and outcome samples
				ii. Provide information on the number of individuals who overlap between the exposure and outcome studies
11	Main results
			a)	Report the associations between genetic variant and exposure, and between genetic variant and outcome, preferably on an interpretable scale		Table S1 and Table S2
			b)	Report MR estimates of the relationship between exposure and outcome, and the measures of uncertainty from the MR analysis, on an interpretable scale, such as odds ratio or relative risk per SD difference	5,6	3.1 MR results of serum uric acid on 25(OH)D The MR results from different methods of assessing the causal effect of SUA on 25(OH)D at different steps were presented in Table 1. The MR results demonstrated that genetically predicted SUA was negatively related to the level of 25(OH)D in initial practice (IVW β(SE), -0.0352(0.0149); P = 0.0178), which suggested that per mg/dL increase in SUA is ass…
			c)	If relevant, consider translating estimates of relative risk into absolute risk for a meaningful time period		Not revelent
			d)	Consider plots to visualize results (e.g. forest plot, scatterplot of associations between genetic variants and outcome versus between genetic variants and exposure)		Figures 2-4 and Figure S1
12	Assessment of assumptions
			a)	Report the assessment of the validity of the assumptions	4	SNPs of SUA used to construct the instrumental variable for the MR analysis were summarized in Table S1. Nearly all the SNPs with a F-statistic>10. The proportion of variance in SUA concentrations explained by all 26 independent SNPs was estimated at 33%.We excluded 2 SNPs (rs6598541 and rs7193778) for being associated with body fat. SNPs of serum 25-Hydroxyvitamin D used to construct the instrum…
			b)	Report any additional statistics (e.g., assessments of heterogeneity across genetic variants, such as I2, Q statistic or E-value)	5,6	3.1 MR results of serum uric acid on 25(OH)D The MR results from different methods of assessing the causal effect of SUA on 25(OH)D at different steps were presented in Table 1. The MR results demonstrated that genetically predicted SUA was negatively related to the level of 25(OH)D in initial practice (IVW β(SE), -0.0352(0.0149); P = 0.0178), which suggested that per mg/dL increase in SUA is ass…
13	Sensitivity analyses and additional analyses
			a)	Report any sensitivity analyses to assess the robustness of the main results to violations of the assumptions	5,6	3.1 MR results of serum uric acid on 25(OH)D The MR results from different methods of assessing the causal effect of SUA on 25(OH)D at different steps were presented in Table 1. The MR results demonstrated that genetically predicted SUA was negatively related to the level of 25(OH)D in initial practice (IVW β(SE), -0.0352(0.0149); P = 0.0178), which suggested that per mg/dL increase in SUA is ass…
			b)	Report results from other sensitivity analyses or additional analyses	6	3.3 Power of analysis The power of our study was calculated using an online computing tool (https://shiny.cnsgenomics.com/mRnd/), We fixed the type-I error rate at 0.05 and the R2 of 0.33 and 0.36 for SUA and 25(OH)D, respectively, based on the sample sizes, our study had sufficient power (>80%) to detect the effects between SUA and 25(OH)D.
			c)	Report any assessment of direction of causal relationship (e.g., bidirectional MR)	6	3.1 MR results of serum uric acid on 25(OH)D The MR results from different methods of assessing the causal effect of SUA on 25(OH)D at different steps were presented in Table 1. The MR results demonstrated that genetically predicted SUA was negatively related to the level of 25(OH)D in initial practice (IVW β(SE), -0.0352(0.0149); P = 0.0178), which suggested that per mg/dL increase in SUA is ass…
			d)	When relevant, report and compare with estimates from non-MR analyses		Not revelent
			e)	Consider additional plots to visualize results (e.g., leave-one-out analyses)		Figure 2 -4 and Figure S1
	DISCUSSION
14	Key results			Summarize key results with reference to study objectives	6	To our knowledge, this is the first attempt that used two-sample bidirectional Mendelian randomization analysis to explore the causal effects between SUA and 25(OH)D. Based on summary statistics form GWAS, we found a negatively causal effect of SUA on 25(OH)D in the IVW model. Even removing the outlier SNPs and SNPs related to confounding factors, the negatively causal effect was still significan…
15	Limitations			Discuss limitations of the study, taking into account the validity of the IV assumptions, other sources of potential bias, and imprecision. Discuss both direction and magnitude of any potential bias and any efforts to address them	7	The limitations of this study include, primarily, only 76 of the 117 SNPs remaining non-palindromic SNPs significantly associated with 25(OH)D were matched in the outcome data directly and used as instrumental variables for 25(OH)D. Among the 76 SNPs, 26 SNPs were proxy SNPs. Using excessive proxy SNPs may produce unreliable results. In addition, the participants in our analyses are principally E…
16		Interpretation
			a)	Meaning: Give a cautious overall interpretation of results in the context of their limitations and in comparison with other studies	7	Previous observational studies have investigated the relationship between SUA and 25(OH)D. Our previous study found that serum 25(OH)D was inversely associated with hyperuricemia in the general adult population in the US and participants in the lowest quartile group has the highest prevalence of HUA [20]. Kamil F. Faridi’s study, which aimed to investigated the associations between Vitamin D and …
			b)	Mechanism: Discuss underlying biological mechanisms that could drive a potential causal relationship between the investigated exposure and the outcome, and whether the gene-environment equivalence assumption is reasonable. Use causal language carefully, clarifying that IV estimates may provide causal effects only under certain assumptions	6,7	The mechanisms of the relationship between Vitamin D and SUA remain unclear, several possible explanations have been proposed. Primary, SUA suppressed 1-α hydroxylase protein and mRNA expression in proximal tubular cells thereby reduced the concentrations of 1,25(OH)2D. Febuxostat treatment could completely restored 1-α hydroxylase protein expression and partially reversed the biochemical and his…
			c)	Clinical relevance: Discuss whether the results have clinical or public policy relevance, and to what extent they inform effect sizes of possible interventions	7	In summary, in this two-sample bidirectional MR analysis, we found a negative causal effect of SUA on 25(OH)D. However, the causal role of 25(OH)D on SUA was not supported by our MR analysis. Our findings suggest that increased levels of uric acid should prompt investigation for vitamin D deficiency.
17		Generalizability		Discuss the generalizability of the study results (a) to other populations, (b) across other exposure periods/timings, and (c) across other levels of exposure	7	the participants in our analyses are principally European ancestry, which minimized the possibility of population stratification bias but limits the universality of our results to other ethnic groups.
		OTHER INFORMATION
18		Funding		Describe sources of funding and the role of funders in the present study and, if applicable, sources of funding for the databases and original study or studies on which the present study is based	8	Funding: This work was supported by the National Natural Science Foundation of China (Grant No.82071841); National Natural Science Foundation of China (Grant No.81901667) and 2019 Discipline Development Project of Peking Union Medical College (Grant No.201920200106).
19		Data and data sharing		Provide the data used to perform all analyses or report where and how the data can be accessed, and reference these sources in the article. Provide the statistical code needed to reproduce the results in the article, or report whether the code is publicly accessible and if so, where	8	The data presented in this study are available in published genome wide association studies (GWAS) (https://gwas.mrcieu.ac.uk/, accessed on 15 August 2022).
20		Conflicts of Interest		All authors should declare all potential conflicts of interest	8	The authors have no conflicts of interest to declare that are relevant to the content of this article.
This checklist is copyrighted by the Equator Network under the Creative Commons Attribution 3.0 Unported (CC BY 3.0) license.
1. Skrivankova VW, Richmond RC, Woolf BAR, et al. Strengthening the Reporting of Observational Studies in Epidemiology using Mendelian Randomisation (STROBE-MR): Explanation and Elaboration. BMJ. 2021;375:n2233.
